# Supplementary material for: Analysis of the pathogenic variants of BRCA1 and BRCA2 using next-generation sequencing in women with familial breast cancer: a case–control study
Source: BMC Cancer. 2019 Jul 22;19:722. doi: 10.1186/s12885-019-5950-4 (PMC6647062; doi:10.1186/s12885-019-5950-4)
Supplement: Supplementary file 1 — Table S1. Genetic Database. Excel file with total data about genetic variants in BRCA1/2 about the three groups; Healthy, Sporadic, and Hereditary. (XLSX 83 kb) [file 12885_2019_5950_MOESM1_ESM.xlsx]

## Sheet: Healthy
chromosome	position	Reference variant	Alternate variant	SYMBOL	Variant conseqeunce	rs	Consequence	GMAF	CLIN_SIG	SIFT score	SIFT pred	Polyphen2 HDIV score	Polyphen2 HDIV pred	Polyphen2 HVAR score	Polyphen2 HVAR pred	LRT score	LRT pred	MutationTaster score	MutationTaster pred	MutationAssessor score	MutationAssessor pred	FATHMM score	FATHMM pred	PROVEAN score	PROVEAN pred	VEST3 score	MetaSVM pred	MetaLR score	MetaLR pred	M-CAP score	M-CAP pred
17	41197659-41197659	G	C	BRCA1	c.*36C>G	rs3092995	3_prime_UTR_variant	C:0.0156	-	.	.	.	.	.	.	.	.	.	.	.	.	.	.	.	.	.	.	.	.	.	.
17	41216021-41216021	G	A	BRCA1	c.5075-53C>T	rs8176258	intron_variant	A:0.0110	uncertain_significance	.	.	.	.	.	.	.	.	.	.	.	.	.	.	.	.	.	.	.	.	.	.
17	41222975-41222975	C	T	BRCA1	p.Met1652Ile	rs1799967	missense_variant	T:0.0112	benign	0.079	T	0.166	B	0.086	B	0.003	N	1	D	0.175	N	-1.77	D	-0.33	N	0.622	T	0.143	T	.	.
17	41223007-41223007	A	G	BRCA1	p.Ser1642Pro	-	missense_variant	-	-	0.028	D	0.024	B	0.007	B	0.826	N	1	N	1.2	L	-2.16	D	-0.69	N	0.626	T	0.654	D	0.154	D
17	41223094-41223094	T	C	BRCA1	p.Ser1613Gly	rs1799966	missense_variant	C:0.3558	not_provided,benign,likely_benign	0.032	D	0.002	B	0.003	B	0.372	N	1	P	1.845	L	-1.93	D	-0.51	N	0.228	T	0	T	.	.
17	41234470-41234470	A	G	BRCA1	p.Ser1436=	rs1060915	synonymous_variant	-	-	.	.	.	.	.	.	.	.	.	.	.	.	.	.	.	.	.	.	.	.	.	.
17	41243509-41243509	T	C	BRCA1	p.Arg1347Gly	rs28897689	missense_variant	C:0.0006	uncertain_significance,benign	0.175	T	0.037	B	0.012	B	0.018	N	1	N	2.135	M	-2.36	D	-0.82	N	0.692	T	0.45	T	0.286	D
17	41243948-41243948	C	A	BRCA1	p.Gln1200His	rs56214134	missense_variant	G:0.0008	not_provided,benign,likely_benign	0.018	D	0.991	D	0.707	P	0.669	N	1	N	2.48	M	-1.22	T	-3.6	D	0.705	T	0.575	D	0.47	D
17	41244000-41244000	T	C	BRCA1	p.Lys1183Arg	rs16942	missense_variant	C:0.3526	benign	1	T	0	B	0	B	0.152	N	1	P	-0.485	N	-0.35	T	0.4	N	0.206	T	0	T	.	.
17	41244310-41244310	A	G	BRCA1	p.Leu1080=	rs754597283	synonymous_variant	-	likely_benign	.	.	.	.	.	.	.	.	.	.	.	.	.	.	.	.	.	.	.	.	.	.
17	41244429-41244429	C	T	BRCA1	p.Ser1040Asn	rs4986852	missense_variant	T:0.0098	benign	0.084	T	0.011	B	0.006	B	0.236	N	1	N	2.03	M	-1.07	T	-1.68	N	0.434	T	0.357	T	.	.
17	41244435-41244435	T	C	BRCA1	p.Glu1038Gly	rs16941	missense_variant	-	-	0.028	D	0.012	B	0.006	B	0.155	N	1	P	2.275	M	-1.24	T	-5.69	D	0.193	T	0	T	.	.
17	41244524-41244524	C	T	BRCA1	p.Met1008Ile	rs1800704	missense_variant	T:0.0006	uncertain_significance,benign	0.519	T	0	B	0	B	0.003	N	1	N	0.635	N	-0.97	T	-0.48	N	0.602	T	0.179	T	0.033	D
17	41244734-41244734	T	C	BRCA1	p.Pro938=	rs80356851	synonymous_variant	C:0.0022	benign,likely_benign	.	.	.	.	.	.	.	.	.	.	.	.	.	.	.	.	.	.	.	.	.	.
17	41244815-41244815	T	C	BRCA1	p.Gly911=	rs1800740	synonymous_variant	C:0.0006	uncertain_significance,benign,likely_benign	.	.	.	.	.	.	.	.	.	.	.	.	.	.	.	.	.	.	.	.	.	.
17	41244936-41244936	G	A	BRCA1	p.Pro871Leu	rs799917	missense_variant	-	not_provided	1	T	0	B	0	B	0.001	N	0.996	P	-3.445	N	-0.05	T	5.74	N	0.166	T	0	T	.	.
17	41245090-41245090	T	C	BRCA1	p.Lys820Glu	rs56082113	missense_variant	C:0.0104	benign	0.192	T	0	B	0.004	B	0.07	N	1	N	1.89	L	-1.44	T	-2.53	D	0.208	T	0.075	T	.	.
17	41245237-41245237	A	G	BRCA1	p.Leu771=	rs16940	synonymous_variant	G:0.3353	benign	.	.	.	.	.	.	.	.	.	.	.	.	.	.	.	.	.	.	.	.	.	.
17	41245466-41245466	G	A	BRCA1	p.Ser694=	rs1799949	synonymous_variant	A:0.3365	benign	.	.	.	.	.	.	.	.	.	.	.	.	.	.	.	.	.	.	.	.	.	.
17	41245471-41245471	C	T	BRCA1	p.Asp693Asn	rs4986850	missense_variant	T:0.0335	benign	0.012	D	0.007	B	0.033	B	0.806	N	1	P	0.345	N	-1.41	T	0.03	N	0.166	T	0.023	T	.	.
17	41246567-41246567	T	C	BRCA1	p.Thr327=	rs1800063	synonymous_variant	C:0.0006	uncertain_significance,benign,likely_benign	.	.	.	.	.	.	.	.	.	.	.	.	.	.	.	.	.	.	.	.	.	.
17	41246602-41246602	T	C	BRCA1	p.Ser316Gly	rs55874646	missense_variant	-	likely_benign	0.006	D	0.835	P	0.36	B	0	D	0.918	D	3.62	H	-2.53	D	-3.74	D	0.52	D	0.963	D	0.61	D
17	41251931-41251931	G	A	BRCA1	c.442-34C>T	rs799923	intron_variant	A:0.0986	not_provided	.	.	.	.	.	.	.	.	.	.	.	.	.	.	.	.	.	.	.	.	.	.
17	41256074-41256074	C	A	BRCA1	c.441+65G>T	-	intron_variant	-	-	.	.	.	.	.	.	.	.	.	.	.	.	.	.	.	.	.	.	.	.	.	.
17	41256087-41256087	G	A	BRCA1	c.441+52C>T	rs373202012	intron_variant	-	-	.	.	.	.	.	.	.	.	.	.	.	.	.	.	.	.	.	.	.	.	.	.
17	41256088-41256088	A	G	BRCA1	c.441+51T>C	rs578250989	intron_variant	G:0.0016	-	.	.	.	.	.	.	.	.	.	.	.	.	.	.	.	.	.	.	.	.	.	.
17	41256098-41256098	G	A	BRCA1	c.441+41C>T	rs45489593	intron_variant	-	uncertain_significance	.	.	.	.	.	.	.	.	.	.	.	.	.	.	.	.	.	.	.	.	.	.
17	41256101-41256103	AAG	-	BRCA1	c.441+16_441+18delTTC	rs730881450	intron_variant	-	-	.	.	.	.	.	.	.	.	.	.	.	.	.	.	.	.	.	.	.	.	.	.
17	41256841-41256841	A	G	BRCA1	c.301+44T>C	-	intron_variant	-	-	.	.	.	.	.	.	.	.	.	.	.	.	.	.	.	.	.	.	.	.	.	.
17	41258450-41258450	A	T	BRCA1	c.212+23T>A	rs8176128	intron_variant	T:0.0106	benign	.	.	.	.	.	.	.	.	.	.	.	.	.	.	.	.	.	.	.	.	.	.
17	41258573-41258573	G	A	BRCA1	c.135-23C>T	rs763633355	intron_variant	-	-	.	.	.	.	.	.	.	.	.	.	.	.	.	.	.	.	.	.	.	.	.	.
17	41267763-41267763	C	T	BRCA1	p.Lys38=	rs1800062	synonymous_variant	T:0.0126	uncertain_significance,not_provided,benign,likely_benign	.	.	.	.	.	.	.	.	.	.	.	.	.	.	.	.	.	.	.	.	.	.
17	41276166-41276166	T	C	BRCA1	c.-19-34A>G	-	intron_variant	-	-
17	41276247-41276247	A	G	BRCA1	c.-19-115T>C	rs3765640	intron_variant	G:0.3536	uncertain_significance	.	.	.	.	.	.	.	.	.	.	.	.	.	.	.	.	.	.	.	.	.	.
13	32890572-32890572	G	A	BRCA2	c.-26G>A	rs1799943	5_prime_UTR_variant	-	-	.	.	.	.	.	.	.	.	.	.	.	.	.	.	.	.	.	.	.	.	.	.
13	32890681-32890681	T	C	BRCA2	c.67+17T>C	rs767648965	intron_variant	-	-	.	.	.	.	.	.	.	.	.	.	.	.	.	.	.	.	.	.	.	.	.	.
13	32893206-32893207	T	-	BRCA2	c.68-7delT	rs276174878	splice_region_variant,intron_variant	A:0.0012	uncertain_significance,not_provided,benign,likely_benign	.	.	.	.	.	.	.	.	.	.	.	.	.	.	.	.	.	.	.	.	.	.
13	32893474-32893474	A	G	BRCA2	c.316+12A>G	rs186419778	intron_variant	G:0.0002	benign	.	.	.	.	.	.	.	.	.	.	.	.	.	.	.	.	.	.	.	.	.	.
13	32899118-32899118	T	C	BRCA2	c.317-95T>C	-	intron_variant	-	-
13	32899388-32899388	A	C	BRCA2	c.425+67A>C	rs11571610	intron_variant	C:0.0743	uncertain_significance	.	.	.	.	.	.	.	.	.	.	.	.	.	.	.	.	.	.	.	.	.	.
13	32900433-32900433	C	T	BRCA2	c.516+14C>T	rs182828913	intron_variant	T:0.0006	benign	.	.	.	.	.	.	.	.	.	.	.	.	.	.	.	.	.	.	.	.	.	.
13	32903685-32903685	C	T	BRCA2	c.681+56C>T	rs2126042	intron_variant	T:0.1859	uncertain_significance,not_provided	.	.	.	.	.	.	.	.	.	.	.	.	.	.	.	.	.	.	.	.	.	.
13	32906480-32906480	A	C	BRCA2	p.Asn289His	rs766173	missense_variant	C:0.0737	uncertain_significance,not_provided,benign,likely_benign	0.002	D	0.278	B	0.034	B	0.395	N	1	P	1.87	L	5.41	T	-1.15	N	0.18	T	0	T	.	.
13	32906729-32906729	A	C	BRCA2	p.Asn372His	rs144848	missense_variant	C:0.2494	not_provided,benign	0.139	T	.	.	.	.	0.539	N	1	P	.	.	5.79	T	-0.6	N	0.13	T	0	T	.	.
13	32906980-32906980	A	G	BRCA2	p.Ser455=	rs1801439	synonymous_variant	G:0.0737	benign	.	.	.	.	.	.	.	.	.	.	.	.	.	.	.	.	.	.	.	.	.	.
13	32907378-32907378	A	G	BRCA2	p.Asn588Ser	rs373400041	missense_variant	G:0.0002	uncertain_significance,not_provided	0.004	D	0.13	B	0.015	B	0.01	N	1	N	1.1	L	5.88	T	-0.36	N	0.421	T	0.002	T	0.173	D
13	32907429-32907429	-	A	BRCA2	c.1814T>A	rs80358468	coding_sequence_variant	-	likely_benign	.	.	.	.	.	.	.	.	.	.	.	.	.	.	.	.	.	.	.	.	.	.
13	32910328-32910328	T	C	BRCA2	c.1910-74T>C	rs2320236	intron_variant	C:0.1745	-	.	.	.	.	.	.	.	.	.	.	.	.	.	.	.	.	.	.	.	.	.	.
13	32910351-32910351	G	T	BRCA2	c.1910-51G>T	rs11571651	intron_variant	T:0.0735	-	.	.	.	.	.	.	.	.	.	.	.	.	.	.	.	.	.	.	.	.	.	.
13	32910721-32910721	T	C	BRCA2	p.His743=	rs1801499	synonymous_variant	C:0.0735	benign	.	.	.	.	.	.	.	.	.	.	.	.	.	.	.	.	.	.	.	.	.	.
13	32911463-32911463	A	G	BRCA2	p.Asn991Asp	rs1799944	missense_variant	G:0.0801	benign	1	T	0	B	0	B	0.082	N	1	P	-1.7	N	6.06	T	2.13	N	0.093	T	0	T	.	.
13	32911756-32911756	T	C	BRCA2	p.Pro1088=	rs36060526	synonymous_variant	C:0.0068	benign	.	.	.	.	.	.	.	.	.	.	.	.	.	.	.	.	.	.	.	.	.	.
13	32911888-32911888	A	G	BRCA2	p.Lys1132=	rs1801406	synonymous_variant	G:0.2668	benign	.	.	.	.	.	.	.	.	.	.	.	.	.	.	.	.	.	.	.	.	.	.
13	32912008-32912008	G	A	BRCA2	p.Ser1172=	rs1799952	synonymous_variant	A:0.0016	benign,likely_benign	.	.	.	.	.	.	.	.	.	.	.	.	.	.	.	.	.	.	.	.	.	.
13	32912299-32912299	T	C	BRCA2	p.Val1269=	rs543304	synonymous_variant	C:0.1681	benign	.	.	.	.	.	.	.	.	.	.	.	.	.	.	.	.	.	.	.	.	.	.
13	32912733-32912733	C	T	BRCA2	p.Thr1414Met	rs70953664	missense_variant	T:0.0024	benign	1	T	0.002	B	0.001	B	0.136	N	1	N	-2.125	N	5.87	T	3.35	N	0.379	T	0	T	0.061	D
13	32913055-32913055	A	G	BRCA2	p.Leu1521=	rs206075	synonymous_variant	A:0.0260	benign,likely_benign	.	.	.	.	.	.	.	.	.	.	.	.	.	.	.	.	.	.	.	.	.	.
13	32913190-32913190	C	T	BRCA2	p.Thr1566=	rs750813972	synonymous_variant	-	likely_benign	.	.	.	.	.	.	.	.	.	.	.	.	.	.	.	.	.	.	.	.	.	.
13	32913910-32913910	A	G	BRCA2	p.Val1806=	rs34351119	synonymous_variant	G:0.0068	uncertain_significance,benign	.	.	.	.	.	.	.	.	.	.	.	.	.	.	.	.	.	.	.	.	.	.
13	32913958-32913958	-	A	BRCA2	p.Asn1822Lys	rs76469517	coding_sequence_variant	-	-	.	.	.	.	.	.	.	.	.	.	.	.	.	.	.	.	.	.	.	.	.	.
13	32914196-32914196	G	A	BRCA2	p.Asp1902Asn	rs4987048	missense_variant	A:0.0062	uncertain_significance,benign	0.168	T	0.055	B	0.016	B	0.146	N	1	N	2.21	M	-0.56	T	-3.17	D	0.161	T	0.132	T	.	.
13	32914236-32914236	C	T	BRCA2	p.Thr1915Met	rs4987117	missense_variant	T:0.0086	benign	0.326	T	0	B	0	B	0.572	N	1	N	-2.08	N	-0.22	T	2.67	N	0.15	T	0.045	T	.	.
13	32914592-32914592	C	T	BRCA2	p.Arg2034Cys	rs1799954	missense_variant	T:0.0014	benign	0.016	D	0.876	P	0.118	B	0.959	N	1	N	0.46	N	5.73	T	-2.92	D	0.62	T	0.001	T	0.181	D
13	32915005-32915005	G	C	BRCA2	p.Val2171=	rs206076	synonymous_variant	G:0.0260	uncertain_significance,not_provided,benign,likely_benign	.	.	.	.	.	.	.	.	.	.	.	.	.	.	.	.	.	.	.	.	.	.
13	32915411-32915414	AATT	-	BRCA2	c.6841+79_6841+82delAATT	rs276174881	intron_variant	-	-	.	.	.	.	.	.	.	.	.	.	.	.	.	.	.	.	.	.	.	.	.	.
13	32918730-32918730	T	C	BRCA2	p.Phe2293Leu	rs80358912	missense_variant	-	uncertain_significance,not_provided	0	D	1	D	0.994	D	0	D	0.999	D	2.71	M	-1.46	T	-1.6	N	0.676	D	0.643	D	0.224	D
13	32920938-32920938	T	C	BRCA2	c.6938-26T>C	rs774079948	intron_variant	-	-	.	.	.	.	.	.	.	.	.	.	.	.	.	.	.	.	.	.	.	.	.	.
13	32920942-32920942	A	G	BRCA2	c.6938-22A>G	-	intron_variant	-	-
13	32928936-32928936	A	G	BRCA2	c.7008-62A>G	rs76584943	intron_variant	G:0.0038	benign	.	.	.	.	.	.	.	.	.	.	.	.	.	.	.	.	.	.	.	.	.	.
13	32929007-32929007	G	C	BRCA2	p.Lys2339Asn	rs45574331	missense_variant	C:0.0068	benign	0.05	D	0.105	B	0.042	B	0.063	N	1	N	2.42	M	-1.42	T	-0.98	N	0.145	T	0.154	T	.	.
13	32929232-32929232	A	G	BRCA2	p.Ser2414=	rs1799955	synonymous_variant	G:0.2326	benign	.	.	.	.	.	.	.	.	.	.	.	.	.	.	.	.	.	.	.	.	.	.
13	32929309-32929309	A	G	BRCA2	p.His2440Arg	rs4986860	missense_variant	G:0.0104	uncertain_significance,benign	0.305	T	0.002	B	0.003	B	0.621	N	1	N	2.39	M	5.79	T	-1.7	N	0.194	T	0.001	T	.	.
13	32929387-32929387	T	C	BRCA2	p.Val2466Ala	rs169547	missense_variant	T:0.0242	uncertain_significance,benign	1	T	.	.	.	.	0.194	N	1	P	.	.	5.95	T	0.62	N	0.128	T	0	T	.	.
13	32930598-32930598	T	C	BRCA2	p.Ile2490Thr	rs11571707	missense_variant	C:0.0160	benign	0.105	T	0.01	B	0.008	B	0.327	N	1	N	0.69	N	-2.21	D	-0.73	N	0.425	T	0.013	T	.	.
13	32931851-32931851	C	T	BRCA2	c.7618-28C>T	-	intron_variant	-	-
13	32932089-32932089	G	A	BRCA2	c.7805+23G>A	rs113653200	intron_variant	A:0.0014	-	.	.	.	.	.	.	.	.	.	.	.	.	.	.	.	.	.	.	.	.	.	.
13	32936646-32936646	T	C	BRCA2	c.7806-14T>C	rs9534262	intron_variant	T:0.4684	benign	.	.	.	.	.	.	.	.	.	.	.	.	.	.	.	.	.	.	.	.	.	.
13	32944713-32944713	A	G	BRCA2	c.8487+19A>G	rs11571743	intron_variant	G:0.0102	-	.	.	.	.	.	.	.	.	.	.	.	.	.	.	.	.	.	.	.	.	.	.
13	32945074-32945074	G	A	BRCA2	c.8488-19G>A	rs398122607	intron_variant	-	likely_benign	.	.	.	.	.	.	.	.	.	.	.	.	.	.	.	.	.	.	.	.	.	.
13	32945115-32945115	G	T	BRCA2	p.Gly2837Val	rs587780663	missense_variant	-	uncertain_significance	0	D	1	D	0.999	D	0	D	1	D	2.65	M	-2.68	D	-2.68	D	0.79	D	0.839	D	0.607	D
13	32945129-32945129	C	T	BRCA2	p.Arg2842Cys	rs80359104	missense_variant	-	uncertain_significance	0	D	1	D	1	D	0	D	1	D	2.67	M	-1.88	D	-2.38	N	0.966	D	0.756	D	0.502	D
13	32945179-32945179	A	T	BRCA2	p.Gln2858His	-	missense_variant	-	-	0.001	D	1	D	0.996	D	0	D	0.99	D	1.755	L	-0.11	T	-1.49	N	0.637	T	0.356	T	0.084	D
13	32945187-32945187	G	A	BRCA2	p.Arg2861Lys	-	missense_variant	-	-	1	T	0.001	B	0.001	B	0	N	1	N	-2.535	N	1.06	T	0.3	N	0.347	T	0.019	T	0.007	T
13	32945275-32945275	T	A	BRCA2	c.8632+38T>A	-	intron_variant	-	-
13	32953351-32953351	C	T	BRCA2	c.8755-103C>T	-	intron_variant	-	-
13	32953388-32953388	T	C	BRCA2	c.8755-66T>C	rs4942486	intron_variant	T:0.4884	not_provided	.	.	.	.	.	.	.	.	.	.	.	.	.	.	.	.	.	.	.	.	.	.
13	32953529-32953529	A	T	BRCA2	p.Ile2944Phe	rs4987047	missense_variant	T:0.0090	benign	0.002	D	0.986	D	0.809	P	0.003	N	0.998	D	2.34	M	-0.01	T	-1.12	N	0.221	T	0.1	T	.	.
13	32953550-32953550	G	A	BRCA2	p.Ala2951Thr	rs11571769	missense_variant	A:0.0100	benign	0	D	1	D	0.999	D	0	D	1	D	2.945	M	-0.37	T	-1.19	N	0.726	T	0.238	T	.	.
13	32953971-32953971	C	T	BRCA2	p.Thr3013Ile	rrs28897755	missense_variant	-	benign,likely_benign	0.036	D	0.875	P	0.208	B	0.096	N	1	N	2.255	M	-0.65	T	-0.83	N	0.842	T	0.242	T	0.075	D
13	32968713-32968713	T	G	BRCA2	c.9257-113T>G	rs191553604	intron_variant	G:0.0026	-	.	.	.	.	.	.	.	.	.	.	.	.	.	.	.	.	.	.	.	.	.	.
13	32968743-32968743	G	A	BRCA2	c.9257-83G>A	rs9595456	intron_variant	A:0.0505	uncertain_significance	.	.	.	.	.	.	.	.	.	.	.	.	.	.	.	.	.	.	.	.	.	.
13	32972380-32972380	G	A	BRCA2	p.Val3244Ile	rs11571831	missense_variant	-	-	0.421	T	0	B	0	B	0.022	N	1	N	0.41	N	5.84	T	-0.03	N	0.083	T	0.001	T	.	.
13	32972884-32972884	A	G	BRCA2	p.Ile3412Val	rs1801426	missense_variant	G:0.0449	benign	0.923	T	0.002	B	0.004	B	0.038	N	1	N	0.69	N	5.88	T	-0.09	N	0.031	T	0	T	.	.

## Sheet: sporadic
chromosome	position	Reference variant	Alternate variant	SYMBOL	Variant conseqeunce	rs	Consequence	GMAF	CLIN_SIG	SIFT score	SIFT pred	Polyphen2 HDIV score	Polyphen2 HDIV pred	Polyphen2 HVAR score	Polyphen2 HVAR pred	LRT score	LRT pred	MutationTaster score	MutationTaster pred	MutationAssessor score	MutationAssessor pred	FATHMM score	FATHMM pred	PROVEAN score	PROVEAN pred	VEST3 score	MetaSVM pred	MetaLR score	MetaLR pred	M-CAP score	M-CAP pred
17	41215920-41215920	G	T	BRCA1	p.Ala1708Glu	rs28897696	missense_variant	-	uncertain_significance,pathogenic	0	D	1	D	1	D	0	D	1	D	3.135	M	-2.52	D	-0.7	N	0.982	D	0.84	D	0.774	D
17	41216021-41216021	G	A	BRCA1	c.5075-53C>T	rs8176258	intron_variant	A:0.0110	uncertain_significance	.	.	.	.	.	.	.	.	.	.	.	.	.	.	.	.	.	.	.	.	.	.
17	41223094-41223094	T	C	BRCA1	p.Ser1613Gly	rs1799966	missense_variant	C:0.3558	not_provided,benign,likely_benign	0.032	D	0.002	B	0.003	B	0.372	N	1	P	1.845	L	-1.93	D	-0.51	N	0.228	T	0	T	.	.
17	41226488-41226488	C	A	BRCA1	p.Ser1512Ile	rs1800744	missense_variant	A:0.0006	benign	0.001	D	0.879	P	0.387	B	0.037	N	1	N	1.895	L	-2.46	D	-1.03	N	0.705	T	0.622	D	0.682	D
17	41234470-41234470	A	G	BRCA1	p.Ser1436=	rs1060915	synonymous_variant	-	-	.	.	.	.	.	.	.	.	.	.	.	.	.	.	.	.	.	.	.	.	.	.
17	41244000-41244000	T	C	BRCA1	p.Lys1183Arg	rs16942	missense_variant	C:0.3526	benign	1	T	0	B	0	B	0.152	N	1	P	-0.485	N	-0.35	T	0.4	N	0.206	T	0	T	.	.
17	41244435-41244435	T	C	BRCA1	p.Glu1038Gly	rs16941	missense_variant	-	-	0.028	D	0.012	B	0.006	B	0.155	N	1	P	2.275	M	-1.24	T	-5.69	D	0.193	T	0	T	.	.
17	41244936-41244936	G	A	BRCA1	p.Pro871Leu	rs799917	missense_variant	-	not_provided	1	T	0	B	0	B	0.001	N	0.996	P	-3.445	N	-0.05	T	5.74	N	0.166	T	0	T	.	.
17	41245237-41245237	A	G	BRCA1	p.Leu771=	rs16940	synonymous_variant	G:0.3353	benign	.	.	.	.	.	.	.	.	.	.	.	.	.	.	.	.	.	.	.	.	.	.
17	41245466-41245466	G	A	BRCA1	p.Ser694=	rs1799949	synonymous_variant	A:0.3365	benign	.	.	.	.	.	.	.	.	.	.	.	.	.	.	.	.	.	.	.	.	.	.
17	41245471-41245471	C	T	BRCA1	p.Asp693Asn	rs4986850	missense_variant	T:0.0335	benign	0.012	D	0.007	B	0.033	B	0.806	N	1	P	0.345	N	-1.41	T	0.03	N	0.166	T	0.023	T	.	.
17	41246481-41246481	T	C	BRCA1	p.Gln356Arg	rs1799950	missense_variant	C:0.0218	benign,not_provided,pathogenic	0.014	D	0.997	D	0.933	D	0.016	N	1	N	3.445	M	-2.92	D	-3.3	D	0.116	T	0.074	T	.	.
17	41249263-41249263	G	A	BRCA1	p.Cys197=	rs1799965	splice_region_variant,synonymous_variant	A:0.0004	benign	.	.	.	.	.	.	.	.	.	.	.	.	.	.	.	.	.	.	.	.	.	.
17	41251931-41251931	G	A	BRCA1	c.442-34C>T	rs799923	intron_variant	A:0.0986	not_provided	.	.	.	.	.	.	.	.	.	.	.	.	.	.	.	.	.	.	.	.	.	.
17	41256087-41256087	G	A	BRCA1	c.441+52C>T	rs373202012	intron_variant	-	-	.	.	.	.	.	.	.	.	.	.	.	.	.	.	.	.	.	.	.	.	.	.
17	41276247-41276247	A	G	BRCA1	c.-19-115T>C	rs3765640	intron_variant	G:0.3536	uncertain_significance	.	.	.	.	.	.	.	.	.	.	.	.	.	.	.	.	.	.	.	.	.	.
13	32890572-32890572	G	A	BRCA2	c.-26G>A	rs1799943	5_prime_UTR_variant	-	-	.	.	.	.	.	.	.	.	.	.	.	.	.	.	.	.	.	.	.	.	.	.
13	32899388-32899388	A	C	BRCA2	c.425+67A>C	rs11571610	intron_variant	C:0.0743	uncertain_significance	.	.	.	.	.	.	.	.	.	.	.	.	.	.	.	.	.	.	.	.	.	.
13	32903685-32903685	C	T	BRCA2	c.681+56C>T	rs2126042	intron_variant	T:0.1859	uncertain_significance,not_provided	.	.	.	.	.	.	.	.	.	.	.	.	.	.	.	.	.	.	.	.	.	.
13	32906480-32906480	A	C	BRCA2	p.Asn289His	rs766173	missense_variant	C:0.0737	uncertain_significance,not_provided,benign,likely_benign	0.002	D	0.278	B	0.034	B	0.395	N	1	P	1.87	L	5.41	T	-1.15	N	0.18	T	0	T	.	.
13	32906729-32906729	A	C	BRCA2	p.Asn372His	rs144848	missense_variant	C:0.2494	not_provided,benign	0.139	T	.	.	.	.	0.539	N	1	P	.	.	5.79	T	-0.6	N	0.13	T	0	T	.	.
13	32906980-32906980	A	G	BRCA2	p.Ser455=	rs1801439	synonymous_variant	G:0.0737	benign	.	.	.	.	.	.	.	.	.	.	.	.	.	.	.	.	.	.	.	.	.	.
13	32910328-32910328	T	C	BRCA2	c.1910-74T>C	rs2320236	intron_variant	C:0.1745	-	.	.	.	.	.	.	.	.	.	.	.	.	.	.	.	.	.	.	.	.	.	.
13	32910351-32910351	G	T	BRCA2	c.1910-51G>T	rs11571651	intron_variant	T:0.0735	-	.	.	.	.	.	.	.	.	.	.	.	.	.	.	.	.	.	.	.	.	.	.
13	32910721-32910721	T	C	BRCA2	p.His743=	rs1801499	synonymous_variant	C:0.0735	benign	.	.	.	.	.	.	.	.	.	.	.	.	.	.	.	.	.	.	.	.	.	.
13	32911463-32911463	A	G	BRCA2	p.Asn991Asp	rs1799944	missense_variant	G:0.0801	benign	1	T	0	B	0	B	0.082	N	1	P	-1.7	N	6.06	T	2.13	N	0.093	T	0	T	.	.
13	32911888-32911888	A	G	BRCA2	p.Lys1132=	rs1801406	synonymous_variant	G:0.2668	benign	.	.	.	.	.	.	.	.	.	.	.	.	.	.	.	.	.	.	.	.	.	.
13	32912185-32912185	T	C	BRCA2	p.Thr11231=	rs751232859	synonymous_variant	-	-	.	.	.	.	.	.	.	.	.	.	.	.	.	.	.	.	.	.	.	.	.	.
13	32912299-32912299	T	C	BRCA2	p.Val1269=	rs543304	synonymous_variant	C:0.1681	benign	.	.	.	.	.	.	.	.	.	.	.	.	.	.	.	.	.	.	.	.	.	.
13	32913055-32913055	A	G	BRCA2	p.Leu1521=	rs206075	synonymous_variant	A:0.0260	benign,likely_benign	.	.	.	.	.	.	.	.	.	.	.	.	.	.	.	.	.	.	.	.	.	.
13	32914385-32914385	C	T	BRCA2	p.Leu1965Phe	rs398122542	missense_variant	-	uncertain_significance	0.187	T	0.002	B	0.002	B	0.26	N	1	N	2.42	M	5.76	T	-1.99	N	0.342	T	0.003	T	0.024	T
13	32915005-32915005	G	C	BRCA2	p.Val2171=	rs206076	synonymous_variant	G:0.0260	uncertain_significance,not_provided,benign,likely_benign	.	.	.	.	.	.	.	.	.	.	.	.	.	.	.	.	.	.	.	.	.	.
13	32929232-32929232	A	G	BRCA2	p.Ser2414=	rs1799955	synonymous_variant	G:0.2326	benign	.	.	.	.	.	.	.	.	.	.	.	.	.	.	.	.	.	.	.	.	.	.
13	32929387-32929387	T	C	BRCA2	p.Val2466Ala	rs169547	missense_variant	T:0.0242	uncertain_significance,benign	1	T	.	.	.	.	0.194	N	1	P	.	.	5.95	T	0.62	N	0.128	T	0	T	.	.
13	32930598-32930598	T	C	BRCA2	p.Ile2490Thr	rs11571707	missense_variant	C:0.0160	benign	0.105	T	0.01	B	0.008	B	0.327	N	1	N	0.69	N	-2.21	D	-0.73	N	0.425	T	0.013	T	.	.
13	32931853-32931853	T	G	BRCA2	c.7618-26T>G	rs764030327	intron_variant	-	-	.	.	.	.	.	.	.	.	.	.	.	.	.	.	.	.	.	.	.	.	.	.
13	32936646-32936646	T	C	BRCA2	c.7806-14T>C	rs9534262	intron_variant	T:0.4684	benign	.	.	.	.	.	.	.	.	.	.	.	.	.	.	.	.	.	.	.	.	.	.
13	32945092-32945092	G	A	BRCA2	c.8488-1G>A	rs397507404	splice_acceptor_variant	-	likely_pathogenic,pathogenic	.	.	.	.	.	.	.	.	1	D	.	.	.	.	.	.	.	.	.	.	.	.
13	32945179-32945179	A	T	BRCA2	p.Gln2858His	-	missense_variant	-	-	0.001	D	1	D	0.996	D	0	D	0.99	D	1.755	L	-0.11	T	-1.49	N	0.637	T	0.356	T	0.084	D
13	32945187-32945187	G	A	BRCA2	p.Arg2861Lys	-	missense_variant	-	-	1	T	0.001	B	0.001	B	0	N	1	N	-2.535	N	1.06	T	0.3	N	0.347	T	0.019	T	0.007	T
13	32953388-32953388	T	C	BRCA2	c.8755-66T>C	rs4942486	intron_variant	T:0.4884	not_provided	.	.	.	.	.	.	.	.	.	.	.	.	.	.	.	.	.	.	.	.	.	.
13	32953550-32953550	G	A	BRCA2	p.Ala2951Thr	rs11571769	missense_variant	A:0.0100	benign	0	D	1	D	0.999	D	0	D	1	D	2.945	M	-0.37	T	-1.19	N	0.726	T	0.238	T	.	.
13	32970904-32970904	G	A	BRCA2	c.9502-131G>A	rs751190592	intron_variant	-	-	.	.	.	.	.	.	.	.	.	.	.	.	.	.	.	.	.	.	.	.	.	.
13	32972387-32972387	C	-	BRCA2	p.Gln3247ArgfsTer2	-	frameshift_variant	-	-
13	32972388-32972388	C	T	BRCA2	p.Ala3246=	rs80359811	synonymous_variant	-	-	.	.	.	.	.	.	.	.	.	.	.	.	.	.	.	.	.	.	.	.	.	.

## Sheet: hereditary
chromosome	position	Reference variant	Alternate variant	SYMBOL	Variant conseqeunce	rs	Consequence	GMAF	CLIN_SIG	SIFT score	SIFT pred	Polyphen2 HDIV score	Polyphen2 HDIV pred	Polyphen2 HVAR score	Polyphen2 HVAR pred	LRT score	LRT pred	MutationTaster score	MutationTaster pred	MutationAssessor score	MutationAssessor pred	FATHMM score	FATHMM pred	PROVEAN score	PROVEAN pred	VEST3 score	MetaSVM pred	MetaLR score	MetaLR pred	M-CAP score	M-CAP pred
17	41197659-41197659	G	C	BRCA1	c.*36C>G	rs3092995	3_prime_UTR_variant	C:0.0156	-	.	.	.	.	.	.	.	.	.	.	.	.	.	.	.	.	.	.	.	.	.	.
17	41199716-41199716	A	T	BRCA1	p.Val1804Asp	rs80356920	missense_variant	T:0.0002	uncertain_significance	0.011	D	0.233	B	0.035	B	0.81	N	1	A	.	.	-1.31	T	-0.62	N	0.836	T	0.253	T	.	.
17	41201121-41201121	G	A	BRCA1	c.5406+17C>T	.	intron_variant	-	-	.	.	.	.	.	.	.	.	.	.	.	.	.	.	.	.	.	.	.	.	.	.
17	41201130-41201130	A	G	BRCA1	c.5406+8T>C	rs55946644	splice_region_variant,intron_variant	G:0.0050	benign	.	.	.	.	.	.	.	.	.	.	.	.	.	.	.	.	.	.	.	.	.	.
17	41201198-41201198	C	T	BRCA1	p.Trp1782Ter	rs80357284	stop_gained	-	Pathogenic	.	.	.	.	.	.	0.006	N	1	A	.	.	.	.	.	.	.	.	.	.	.	.
17	41203084-41203084	G	A	BRCA1	p.Pro1776=	rs759867616	synonymous_variant	-	likely_benign	.	.	.	.	.	.	.	.	.	.	.	.	.	.	.	.	.	.	.	.	.	.
17	41216021-41216021	G	A	BRCA1	c.5075-53C>T	rs8176258	intron_variant	A:0.0110	uncertain_significance	.	.	.	.	.	.	.	.	.	.	.	.	.	.	.	.	.	.	.	.	.	.
17	41219732-41219732	T	C	BRCA1	c.4987-20A>G	rs80358035	intron_variant	C:0.0024	benign	.	.	.	.	.	.	.	.	.	.	.	.	.	.	.	.	.	.	.	.	.	.
17	41223094-41223094	T	C	BRCA1	p.Ser1613Gly	rs1799966	missense_variant	C:0.3558	not_provided,benign,likely_benign	0.032	D	0.002	B	0.003	B	0.372	N	1	P	1.845	L	-1.93	D	-0.51	N	0.228	T	0	T	.	.
17	41223249-41223249	G	A	BRCA1	p.Thr1561Ile	rs56158747	missense_variant	A:0.0016	uncertain_significance	0	D	0.964	D	0.659	P	0.037	N	1	D	1.845	L	-2.37	D	-0.93	N	0.719	D	0.641	D	0.486	D
17	41228466-41228466	T	C	BRCA1	c.4484+39A>G	rs371380546	intron_variant	C:0.0008	uncertain_significance	.	.	.	.	.	.	.	.	.	.	.	.	.	.	.	.	.	.	.	.	.	.
17	41228641-41228641	G	A	BRCA1	c.4358-10C>T	rs80358111	intron_variant	A:0.0004	uncertain_significance	.	.	.	.	.	.	.	.	.	.	.	.	.	.	.	.	.	.	.	.	.	.
17	41234451-41234451	G	A	BRCA1	p.Arg1443Ter	rs41293455	stop_gained	-	Pathogenic	.	.	.	.	.	.	0.532	N	1	A	.	.	.	.	.	.	.	.	.	.	.	.
17	41234470-41234470	A	G	BRCA1	p.Ser1443=	rs1060915	synonymous_variant	-	-	.	.	.	.	.	.	.	.	.	.	.	.	.	.	.	.	.	.	.	.	.	.
17	41243033-41243033	C	T	BRCA1	p.Gly1371=	rs147448807	synonymous_variant	T:0.0016	benign,likely_benign	.	.	.	.	.	.	.	.	.	.	.	.	.	.	.	.	.	.	.	.	.	.
17	41243509-41243509	T	C	BRCA1	p.Arg1347Gly	rs28897689	missense_variant	C:0.0006	uncertain_significance,benign	0.175	T	0.037	B	0.012	B	0.018	N	1	N	2.135	M	-2.36	D	-0.82	N	0.692	T	0.45	T	0.286	D
17	41244000-41244000	T	C	BRCA1	p.Lys1183Arg	rs16942	missense_variant	C:0.3526	benign	1	T	0	B	0	B	0.152	N	1	P	-0.485	N	-0.35	T	0.4	N	0.206	T	0	T	.	.
17	41244130-41244130	T	C	BRCA1	p.Ser1140Gly	rs2227945	missense_variant	C:0.0100	benign	0.316	T	0.003	B	0.003	B	0.955	N	1	N	2.37	M	-0.6	T	-2.27	N	0.189	T	0.048	T	.	.
17	41244429-41244429	C	T	BRCA1	p.Ser1040Asn	rs4986852	missense_variant	T:0.0098	benign	0.084	T	0.011	B	0.006	B	0.236	N	1	N	2.03	M	-1.07	T	-1.68	N	0.434	T	0.357	T	.	.
17	41244435-41244435	T	C	BRCA1	p.Glu1038Gly	rs16941	missense_variant	-	-	0.028	D	0.012	B	0.006	B	0.155	N	1	P	2.275	M	-1.24	T	-5.69	D	0.193	T	0	T	.	.
17	41244936-41244936	G	A	BRCA1	p.Pro871Leu	rs799917	missense_variant	-	not_provided	1	T	0	B	0	B	0.001	N	0.996	P	-3.445	N	-0.05	T	5.74	N	0.166	T	0	T	.	.
17	41245071-41245071	G	A	BRCA1	p.Thr826Ile	rs28897683	missense_variant	T:0.0002	uncertain_significance	0.023	D	0.409	B	0.167	B	0.045	N	1	N	2.74	M	-1.41	T	-5.29	D	0.669	T	0.553	D	0.165	D
17	41245197-41245197	G	A	BRCA1	p.Ser784Leu	rs55914168	missense_variant	A:0.0002	uncertain_significance	0.005	D	0.999	D	0.948	D	0	D	1	D	3.105	M	-2.81	D	-5.73	D	0.738	D	0.859	D	0.415	D
17	41245237-41245237	A	G	BRCA1	p-Leu771=	rs16940	synonymous_variant	G:0.3353	benign	.	.	.	.	.	.	.	.	.	.	.	.	.	.	.	.	.	.	.	.	.	.
17	41245381-41245381	T	C	BRCA1	p.Asn723Asp	rs4986845	missense_variant	C:0.0020	uncertain_significance,benign,likely_benign	0.081	T	0.012	B	0.011	B	0.507	N	1	N	1.41	L	-1.34	T	-3.59	D	0.531	T	0.248	T	0.079	D
17	41245466-41245466	G	A	BRCA1	p.Ser694=	rs1799949	synonymous_variant	A:0.3365	benign	.	.	.	.	.	.	.	.	.	.	.	.	.	.	.	.	.	.	.	.	.	.
17	41245471-41245471	C	T	BRCA1	p.Asp693Asn	rs4986850	missense_variant	T:0.0335	benign	0.012	D	0.007	B	0.033	B	0.806	N	1	P	0.345	N	-1.41	T	0.03	N	0.166	T	0.023	T	.	.
17	41245706-41245706	C	T	BRCA1	p.Lys614=	rs760109939	synonymous_variant	-	likely_benign	.	.	.	.	.	.	.	.	.	.	.	.	.	.	.	.	.	.	.	.	.	.
17	41245972-41245972	G	A	BRCA1	p.Gln526Ter	rs80356984	stop_gained	-	Pathogenic	.	.	.	.	.	.	0.5	N	1	A	.	.	.	.	.	.	.	.	.	.	.	.
17	41246411-41246411	A	C	BRCA1	p.Ile379Met	rs56128296	missense_variant	C:0.0026	uncertain_significance	0	D	1	D	0.995	D	0.001	D	1	D	3.68	H	-3.74	D	-2.92	D	0.374	D	0.909	D	0.61	D
17	41246481-41246481	T	C	BRCA1	p.Gln356Arg	rs1799950	missense_variant	C:0.0218	uncertain_significance	0.014	D	0.997	D	0.933	D	0.016	N	1	N	3.445	M	-2.92	D	-3.3	D	0.116	T	0.074	T	.	.
17	41246561-41246561	A	G	BRCA1	p.Asn329=	rs774849810	synonymous_variant	-	likely_benign	.	.	.	.	.	.	.	.	.	.	.	.	.	.	.	.	.	.	.	.	.	.
17	41246724-41246724	-	CCACATGGCT	BRCA1	p.Gly228Glufs*15	-	frameshift_variant	-	Pathogenic	.	.	.	.	.	.	.	.	.	.	.	.	.	.	.	.	.	.	.	.	.	.
17	41249297-41249297	G	T	BRCA1	p.Ser186Tyr	rs55688530	missense_variant	T:0.0030	uncertain_significance	0	D	1	D	0.998	D	0	D	0.727	D	2.535	M	-3.72	D	-0.8	N	0.611	D	0.964	D	.	.
17	41251728-41251728	C	T	BRCA1	c.547+64G>A	rs144033340	intron_variant	G:0.0012	-
17	41251931-41251931	G	A	BRCA1	c.442-34C>T	rs799923	intron_variant	A:0.0986	not_provided	.	.	.	.	.	.	.	.	.	.	.	.	.	.	.	.	.	.	.	.	.	.
17	41256074-41256074	C	A	BRCA1	c.441+65G>T	.	intron_variant	-	-	.	.	.	.	.	.	.	.	.	.	.	.	.	.	.	.	.	.	.	.	.	.
17	41256077-41256075	A	-	BRCA1	c.441+64delT	rs72434991	intron_variant	-	-	.	.	.	.	.	.	.	.	.	.	.	.	.	.	.	.	.	.	.	.	.	.
17	41256076-41256076	A	C	BRCA1	c.441+63T>G	rs368252296	intron_variant	-	-
17	41256087-41256087	G	A	BRCA1	c.441+52C>T	rs368252296	intron_variant	-	-	.	.	.	.	.	.	.	.	.	.	.	.	.	.	.	.	.	.	.	.	.	.
17	41256088-41256088	A	G	BRCA1	c.441+51T>C	rs578250989	intron_variant	G:0.0016	-	.	.	.	.	.	.	.	.	.	.	.	.	.	.	.	.	.	.	.	.	.	.
17	41256098-41256098	G	A	BRCA1	c.441+41C>T	rs45489593	intron_variant	-	uncertain_significance	.	.	.	.	.	.	.	.	.	.	.	.	.	.	.	.	.	.	.	.	.	.
17	41258573-41258573	G	A	BRCA1	c.135-23C>T	rs763633355	intron_variant	-	-	.	.	.	.	.	.	.	.	.	.	.	.	.	.	.	.	.	.	.	.	.	.
17	41267763-41267763	C	T	BRCA1	p.Lys38=	rs1800062	synonymous_variant	T:0.0126	uncertain_significance,not_provided,benign,likely_benign	.	.	.	.	.	.	.	.	.	.	.	.	.	.	.	.	.	.	.	.	.	.
17	41267810-41267810	G	A	BRCA1	c.81-14C>T	rs80358006	intron_variant	-	benign	.	.	.	.	.	.	.	.	.	.	.	.	.	.	.	.	.	.	.	.	.	.
17	41267851-41267851	A	G	BRCA1	c.81-55T>C	rs763395672	intron_variant	-	uncertain_significance	.	.	.	.	.	.	.	.	.	.	.	.	.	.	.	.	.	.	.	.	.	.
17	41276144-41276144	T	C	BRCA1	c.-19-12A>G		intron_variant	-	-
17	41276164-41276164	T	C	BRCA1	c.-19-32A>G		intron_variant	-	-
17	41276166-41276166	T	C	BRCA1	c.-19-34A>G		intron_variant	-	-
17	41276175-41276175	G	A	BRCA1	c.-19-43C>T		intron_variant	-	-
17	41276210-41276210	A	G	BRCA1	c.-19-78T>C		intron_variant	-	-
17	41276247-41276247	A	G	BRCA1	c.-19-115T>C	rs3765640	intron_variant	G:0.3536	uncertain_significance	.	.	.	.	.	.	.	.	.	.	.	.	.	.	.	.	.	.	.	.	.	.
13	32890572-32890572	G	A	BRCA2	c.-26G>A	rs1799943	5_prime_UTR_variant	-	-	.	.	.	.	.	.	.	.	.	.	.	.	.	.	.	.	.	.	.	.	.	.
13	32893369-32893369	G	C	BRCA2	p.Ala75Pro	rs28897701	missense_variant	C:0.0002	uncertain_significance	0.006	D	1	D	0.988	D	0	D	0.993	D	2.32	M	5.34	T	-1.26	N	0.942	T	0.017	T	0.073	D
13	32899121-32899121	A	G	BRCA2	c.317-92A>G		intron_variant	-	-
13	32899388-32899388	A	C	BRCA2	c.425+67A>C	rs11571610	intron_variant	C:0.0743	uncertain_significance	.	.	.	.	.	.	.	.	.	.	.	.	.	.	.	.	.	.	.	.	.	.
13	32900363-32900364	CT	-	BRCA2	c.476-16delCT		intron_variant	-	-
13	32900473-32900473	T	C	BRCA2	c.516+54T>C	rs368799999	intron_variant	-	-	.	.	.	.	.	.	.	.	.	.	.	.	.	.	.	.	.	.	.	.	.	.
13	32900617-32900617	C	T	BRCA2	c.517-19C>T	rs11571623	intron_variant	T:0.0082	benign	.	.	.	.	.	.	.	.	.	.	.	.	.	.	.	.	.	.	.	.	.	.
13	32900658-32900658	T	C	BRCA2	p.Ile180Thr	rs80358761	missense_variant	-	uncertain_significance	0	D	1	D	0.997	D	0	D	0.987	D	2.32	M	4.75	T	-1.26	N	0.807	T	0.024	T	0.137	D
13	32900758-32900758	T	C	BRCA2	c.631+8T>C		splice_region_variant,intron_variant	-	-
13	32903685-32903685	C	T	BRCA2	c.681+56C>T	rs2126042	intron_variant	T:0.1859	uncertain_significance,not_provided	.	.	.	.	.	.	.	.	.	.	.	.	.	.	.	.	.	.	.	.	.	.
13	32906279-32906281	ACC	-	BRCA2	c.794-130delA	.	intron_variant	-	-	.	.	.	.	.	.	.	.	.	.	.	.	.	.	.	.	.	.	.	.	.	.
13	32906480-32906480	A	C	BRCA2	p.Asn289His	rs766173	missense_variant	C:0.0737	uncertain_significance,not_provided,benign,likely_benign	0.002	D	0.278	B	0.034	B	0.395	N	1	P	1.87	L	5.41	T	-1.15	N	0.18	T	0	T	.	.
13	32906729-32906729	A	C	BRCA2	p.Asn372His	rs144848	missense_variant	C:0.2494	not_provided,benign	0.139	T	.	.	.	.	0.539	N	1	P	.	.	5.79	T	-0.6	N	0.13	T	0	T	.	.
13	32906980-32906980	A	G	BRCA2	p.Ser455=	rs1801439	synonymous_variant	G:0.0737	benign	.	.	.	.	.	.	.	.	.	.	.	.	.	.	.	.	.	.	.	.	.	.
13	32907189-32907189	C	G	BRCA2	p.Thr525Ser	rs397507271	missense_variant	-	uncertain_significance	0.106	T	0.002	B	0.003	B	0.089	N	1	N	0.805	L	5.67	T	-0.61	N	0.467	T	0.003	T	0.071	D
13	32907403-32907403	T	C	BRCA2	p.Asp596=	rs11571642	synonymous_variant	C:0.0082	benign,likely_benign	.	.	.	.	.	.	.	.	.	.	.	.	.	.	.	.	.	.	.	.	.	.
13	32910328-32910328	T	C	BRCA2	c.1910-74T>C	rs2320236	intron_variant	C:0.1745	-	.	.	.	.	.	.	.	.	.	.	.	.	.	.	.	.	.	.	.	.	.	.
13	32910351-32910351	G	T	BRCA2	c.1910-51G>T	rs11571651	intron_variant	T:0.0735	-	.	.	.	.	.	.	.	.	.	.	.	.	.	.	.	.	.	.	.	.	.	.
13	32910721-32910721	T	C	BRCA2	p.His743=	rs1801499	synonymous_variant	C:0.0735	benign	.	.	.	.	.	.	.	.	.	.	.	.	.	.	.	.	.	.	.	.	.	.
13	32911463-32911463	A	G	BRCA2	p.Asn991Asp	rs1799944	missense_variant	G:0.0801	benign	1	T	0	B	0	B	0.082	N	1	P	-1.7	N	6.06	T	2.13	N	0.093	T	0	T	.	.
13	32911888-32911888	A	G	BRCA2	p.Lys1132=	rs1801406	synonymous_variant	G:0.2668	benign	.	.	.	.	.	.	.	.	.	.	.	.	.	.	.	.	.	.	.	.	.	.
13	32912008-32912008	G	A	BRCA2	p.Ser1172=	rs1799952	synonymous_variant	A:0.0016	benign,likely_benign	.	.	.	.	.	.	.	.	.	.	.	.	.	.	.	.	.	.	.	.	.	.
13	32912299-32912299	T	C	BRCA2	p.Val1269=	rs543304	synonymous_variant	C:0.1681	benign	.	.	.	.	.	.	.	.	.	.	.	.	.	.	.	.	.	.	.	.	.	.
13	32912560-32912560	G	A	BRCA2	p-Leu1356=	rs28897724	synonymous_variant	A:0.0004	uncertain_significance,benign	.	.	.	.	.	.	.	.	.	.	.	.	.	.	.	.	.	.	.	.	.	.
13	32913055-32913055	A	G	BRCA2	p.Leu1521=	rs206075	synonymous_variant	A:0.0260	benign,likely_benign	.	.	.	.	.	.	.	.	.	.	.	.	.	.	.	.	.	.	.	.	.	.
13	32913512-32913512	A	G	BRCA2	p.Ser1674Gly	rs80358725	missense_variant	-	uncertain_significance,likely_benign	1	T	0	B	0	B	0.01	N	1	N	-2.1	N	-0.81	T	4.8	N	0.253	T	0.102	T	0.036	D
13	32913804-32913804	G	A	BRCA2	p.Gly1771Asp	rs80358755	missense_variant	A:0.0002	benign,likely_benign	0.426	T	0.049	B	0.018	B	0.778	N	1	N	1.395	L	5.95	T	-2.6	D	0.452	T	0.002	T	0.066	D
13	32914236-32914236	C	T	BRCA2	p.Thr1915Met	rs4987117	missense_variant	T:0.0086	benign	0.326	T	0	B	0	B	0.572	N	1	N	-2.08	N	-0.22	T	2.67	N	0.15	T	0.045	T	.	.
13	32914839-32914839	A	G	BRCA2	p.His2116Arg	rs55953736	missense_variant	G:0.0068	benign,likely_benign	0.016	D	0.93	P	0.383	B	0.698	N	1	N	1.79	L	5.81	T	-1.96	N	0.715	T	0.004	T	.	.
13	32915005-32915005	G	C	BRCA2	p.Val2171=	rs206076	synonymous_variant	G:0.0260	uncertain_significance,not_provided,benign,likely_benign	.	.	.	.	.	.	.	.	.	.	.	.	.	.	.	.	.	.	.	.	.	.
13	32915411-32915414	AATT	-	BRCA2	c.6841+79delA	rs276174881	intron_variant	-	-	.	.	.	.	.	.	.	.	.	.	.	.	.	.	.	.	.	.	.	.	.	.
13	32918776-32918776	A	C	BRCA2	p.Lys2308Thr	rs186810431	missense_variant	C:0.0002	uncertain_significance	0.003	D	0.999	D	0.96	D	0	D	0.953	D	2.685	M	-1.79	D	-1.55	N	0.589	D	0.643	D	0.17	D
13	32920974-32920974	A	G	BRCA2	p.Lys2316=		synonymous_variant	-	-
13	32928936-32928936	A	G	BRCA2	c.7008-62A>G	rs76584943	intron_variant	G:0.0038	benign	.	.	.	.	.	.	.	.	.	.	.	.	.	.	.	.	.	.	.	.	.	.
13	32929140-32929140	C	G	BRCA2	p.Gln2384Glu	rs55977008	missense_variant	A:0.0014	uncertain_significance,benign,likely_benign	0.296	T	0	B	0.001	B	0.212	N	1	N	0.69	N	-0.99	T	-0.23	N	0.249	T	0.19	T	0.028	D
13	32929232-32929232	A	G	BRCA2	p.Ser2414=	rs1799955	synonymous_variant	G:0.2326	benign	.	.	.	.	.	.	.	.	.	.	.	.	.	.	.	.	.	.	.	.	.	.
13	32929387-32929387	T	C	BRCA2	p.Val2466Ala	rs169547	missense_variant	T:0.0242	uncertain_significance,benign	1	T	.	.	.	.	0.194	N	1	P	.	.	5.95	T	0.62	N	0.128	T	0	T	.	.
13	32930486-32930486	C	T	BRCA2	c.7436-79C>T	rs781231835	intron_variant	-	-	.	.	.	.	.	.	.	.	.	.	.	.	.	.	.	.	.	.	.	.	.	.
13	32930598-32930598	T	C	BRCA2	p.Ile2490Thr	rs11571707	missense_variant	C:0.0160	benign	0.105	T	0.01	B	0.008	B	0.327	N	1	N	0.69	N	-2.21	D	-0.73	N	0.425	T	0.013	T	.	.
13	32931851-32931851	C	T	BRCA2	c.7618-28C>T		intron_variant	-	-
13	32931852-32931852	-	T	BRCA2	c.7618-27T>A	rs397507925	intron_variant	-	not_provided
13	32936646-32936646	T	C	BRCA2	c.7806-14T>C	rs9534262	intron_variant	T:0.4684	benign	.	.	.	.	.	.	.	.	.	.	.	.	.	.	.	.	.	.	.	.	.	.
13	32937779-32937779	G	A	BRCA2	c.8331+109G>A	rs11571719	intron_variant	A:0.0082	-	.	.	.	.	.	.	.	.	.	.	.	.	.	.	.	.	.	.	.	.	.	.
13	32944559-32944559	G	T	BRCA2	p.Arg2784=	rs747664806	synonymous_variant	-	likely_benign	.	.	.	.	.	.	.	.	.	.	.	.	.	.	.	.	.	.	.	.	.	.
13	32944584-32944584	G	A	BRCA2	p.Gly2793Arg	rs80359082	missense_variant	-	pathogenic	0	D	1	D	1	D	0	D	1	D	3.895	H	-4.28	D	-2.38	N	0.95	D	0.961	D	0.747	D
13	32944667-32944667	A	C	BRCA2	p.Val2820=	rs9590940	synonymous_variant	C:0.0144	benign	.	.	.	.	.	.	.	.	.	.	.	.	.	.	.	.	.	.	.	.	.	.
13	32945074-32945074	G	A	BRCA2	c.8488-19G>A	rs398122607	intron_variant	-	likely_benign	.	.	.	.	.	.	.	.	.	.	.	.	.	.	.	.	.	.	.	.	.	.
13	32945077-32945077	T	C	BRCA2	c.8488-16T>C	rs769557049	intron_variant	-	-	.	.	.	.	.	.	.	.	.	.	.	.	.	.	.	.	.	.	.	.	.	.
13	32945092-32945092	G	A	BRCA2	c.8488-1G>A	rs397507404	splice_acceptor_variant	-	pathogenic	.	.	.	.	.	.	.	.	1	D	.	.	.	.	.	.	.	.	.	.	.	.
13	32945179-32945179	A	T	BRCA2	p.Gln2858His	.	missense_variant	-	-	0.001	D	1	D	0.996	D	0	D	0.99	D	1.755	L	-0.11	T	-1.49	N	0.637	T	0.356	T	0.084	D
13	32945187-32945187	G	A	BRCA2	p.Arg2861Lys	.	missense_variant	-	-	1	T	0.001	B	0.001	B	0	N	1	N	-2.535	N	1.06	T	0.3	N	0.347	T	0.019	T	0.007	T
13	32945243-32945243	A	C	BRCA2	c.8632+6A>C	rs81002894	splice_region_variant,intron_variant	-	uncertain_significance
13	32945246-32945246	A	G	BRCA2	c.8632+9A>G		intron_variant	-	-
13	32953388-32953388	T	C	BRCA2	c.8755-66T>C	rs4942486	intron_variant	T:0.4884	not_provided	.	.	.	.	.	.	.	.	.	.	.	.	.	.	.	.	.	.	.	.	.	.
13	32953529-32953529	A	T	BRCA2	p.Ile2944Phe	rs4987047	missense_variant	T:0.0090	benign	0.002	D	0.986	D	0.809	P	0.003	N	0.998	D	2.34	M	-0.01	T	-1.12	N	0.221	T	0.1	T	.	.
13	32953550-32953550	G	A	BRCA2	p.Ala2951Thr	rs11571769	missense_variant	A:0.0100	benign	0	D	1	D	0.999	D	0	D	1	D	2.945	M	-0.37	T	-1.19	N	0.726	T	0.238	T	.	.
13	32954050-32954050	G	A	BRCA2	p.Pro3039=	rs28897756	splice_region_variant,synonymous_variant	-	pathogenic	.	.	.	.	.	.	.	.	.	.	.	.	.	.	.	.	.	.	.	.	.	.
13	32968713-32968713	T	G	BRCA2	c.9257-113T>G	rs191553604	intron_variant	G:0.0026	-	.	.	.	.	.	.	.	.	.	.	.	.	.	.	.	.	.	.	.	.	.	.
13	32968743-32968743	G	A	BRCA2	c.9257-83G>A	rs9595456	intron_variant	A:0.0505	uncertain_significance	.	.	.	.	.	.	.	.	.	.	.	.	.	.	.	.	.	.	.	.	.	.
13	32968809-32968809	T	C	BRCA2	c.9257-17T>C		intron_variant	-	-
13	32968832-32968832	C	T	BRCA2	p.Ala3088Val	rs80359193	missense_variant	-	uncertain_significance,not_provided	0.052	T	0.725	P	0.088	B	0.016	N	0.866	N	1.905	L	-1.62	D	-1.11	N	0.677	T	0.33	T	0.183	D
13	32972388-32972388	C	T	BRCA2	p.Ala3246=	rs80359811	synonymous_variant	-	-	.	.	.	.	.	.	.	.	.	.	.	.	.	.	.	.	.	.	.	.	.	.
13	32972884-32972884	A	G	BRCA2	p.Ile3412Val	rs1801426	missense_variant	G:0.0449	benign	0.923	T	0.002	B	0.004	B	0.038	N	1	N	0.69	N	5.88	T	-0.09	N	0.031	T	0	T	.	.
17				BRCA1	c.548-?_4185+?del		Deletion	-	Pathogenic	.	.	.	.	.	.	.	.	.	.	.	.	.	.	.	.	.	.	.	.	.	.
17				BRCA1	c.4676-?_5074+?del		Deletion	-	Pathogenic	.	.	.	.	.	.	.	.	.	.	.	.	.	.	.	.	.	.	.	.	.	.
17				BRCA1	c.-716-?_80+?del		Deletion	-	Pathogenic	.	.	.	.	.	.	.	.	.	.	.	.	.	.	.	.	.	.	.	.	.	.
17				BRCA1	c.5278-?_5406+?dup		Duplication	-	Pathogenic	.	.	.	.	.	.	.	.	.	.	.	.	.	.	.	.	.	.	.	.	.	.
